# Supplementary material for: Genome-wide prediction of transcriptional regulatory elements of human promoters using gene expression and promoter analysis data
Source: BMC Bioinformatics. 2006 Jul 4;7:330. doi: 10.1186/1471-2105-7-330 (PMC1586028; doi:10.1186/1471-2105-7-330)
Supplement: Additional File 1 — List of data sets used in this study. [file 1471-2105-7-330-S1.xls]

## Sheet: Supplementary Table 1
GDS ID	# of conditions	# of arrays	Platform			Title
gds156	1	12	U95A	Muscle function and aging
gds261	5	12	U95A	Asthma exacerbatory factors
gds286	5	12	U95A	Endometrial stromal cell differentiation induced by cAMP
gds330	4	120	U95A	Acute lymphoblastic leukemia treatment responses
gds358	1	11	U95A	Leprosy lesions
gds359	4	12	U95A	Glaucoma and aqueous humor outflow
gds360	1	24	U95A	Breast cancer and docetaxel treatment
gds386	2	3	U95A	Arthritis synoviocyte response to TNF alpha
gds400	4	20	U95A	DNA damage and UV radiation
gds449	9	36	U95A	Cell cycle and Tat transactivation
gds461	2	10	U95A	Aortic stiffness
gds477	6	13	U95A	Coxsackievirus B3 pathogenesis (I)
gds478	4	24	U95A	Coxsackievirus B3 pathogenesis (II)
gds486	1	6	U95A	Rheumatoid arthritis and TNFalpha
gds495	5	33	U95A	Angiogenesis
gds511	1	14	U95A	Postmortem skeletal muscle
gds532	3	44	U95A	Hygrostatic pressure-responsive genes in optic nerve head astrocytes
gds616	1	5	U95A	Acute quadriplegic myopathy pathogenesis
gds647	6	7	U95A	Aging of cultured myotubes and glucose metabolism
gds687	2	3	U95A	Dermal papilla-induced epithelial stem cell differentiation
gds705	1	4	U95A	RENT1 nonsense-mediated mRNA decay component knockdown
gds707	3	30	U95A	Aging brain: frontal cortex expression profiles at various ages
gds709	2	12	U95A	Enterocyte differentiation time course
gds776	3	12	U95A	Interferon-alpha effect on monocytes primed with interferon-gamma
gds817	2	6	U95A	Breast cancer cell expression profiles (HG-U95A)
gds854	2	8	U95A	Transforming growth factor beta effect on acute myelogenous leukemia cells
gds881	8	18	U95A	Breast cancer and selective estrogen receptor modulators
gds884	8	20	U95A	Estradiol effect on osteosarcoma cells expressing estrogen receptor alpha or beta: time course
gds889	1	4	U95A	Growth plate chondrocyte proliferation in vitro induced by fetal bovine serum					VOID
gds913	2	45	U95A	DNA damage from ultraviolet and ionizing radiation effect on peripheral blood lymphocytes
gds915	2	8	U95A	Metabolic syndrome response to exercise intervention (HG-95A)
gds918	1	9	U95A	Ewing family tumor cells: effect of transfection
gds961	1	6	U95A	Diabetic nephropathy
gds963	1	36	U95A	Macular degeneration and dermal fibroblast response to sublethal oxidative stress
gds969	2	9	U95A	Bone marrow prolonged storage effects
gds1012	3	18	U95A	Idiopathic and scleroderma-associated pulmonary fibrosis derived fibroblasts response to TGFbeta
gds1022	6	16	U95A	Baseline uninfected A549 lung pneumocytes cell line, replicate 1
gds1059	3	58	U95A	Acute myeloid leukemia response to chemotherapy
gds1070	4	38	U95A	Hypopharyngeal cancer at various stages of progression
gds1074	2	6	U95A	AML1-ETO fusion protein effect on CD34+ hematopoietic cells
gds1078	1	4	U95A	E2F-1 overexpression effect on melanoma cells
gds1095	2	6	U95A	Hematopoeitic stem cells of various types
gds266	2	29	U133A	Asthma and atopy
gds268	2	24	U133A	Obesity and fatty acid oxidation
gds287	1	15	U133A	Muscle function and aging-male
gds289	1	6	U133A	Chronic obstructive pulmonary disease
gds395	7	32	U133A	Biomaterial engineering
gds420	1	2	U133A	Severe combined immunodeficiency (HG-U133A)
gds462	1	14	U133A	Heart failure and left ventricular assist device support
gds472	1	15	U133A	Muscle function and aging - female
gds483	2	9	U133A	DACH1-responsive genes
gds484	1	10	U133A	Uterine fibroid and normal myometrial tissue
gds493	2	11	U133A	Cystic fibrosis pathology and 4-phenylbutyrate (HG-U133A)
gds505	1	17	U133A	Renal clear cell carcinoma
gds513	1	10	U133A	Familial combined hyperlipidemia and USF1 haplotype
gds525	1	5	U133A	Extraocular and limb muscle comparison
gds534	2	75	U133A	Smoking-induced changes in airway transcriptome
gds552	1	2	U133A	Essential thrombocythemia megakaryocytes
gds558	4	38	U133A	Myocardial remodeling in response to LVAD
gds559	4	6	U133A	Inflammatory bowel disease
gds561	1	2	U133A	Osteopontin overexpression
gds562	8	10	U133A	Bone cell tissue culture on amino acid conjugated surfaces
gds564	1	23	U133A	Sex specific transcription in hypothalamus
gds649	4	5	U133A	Inflammatory response of interleukin-1-stimulated endothelial cells
gds686	7	22	U133A	Store-operated calcium entry in HEK-293 cells
gds690	6	24	U133A	Intestinal epithelial cell immune response
gds730	7	10	U133A	In vitro fertilized embryo and adult tissue comparison
gds731	2	4	U133A	Leukotriene LTD4 effect on macrophage and endothelial cells
gds737	1	30	U133A	Lung tissue from smokers with severe emphysema
gds738	2	11	U133A	Intervertebral disc cells and osmotic loading
gds748	1	8	U133A	Beta-catenin S37A mutant effect on gene expression
gds749	1	22	U133A	Sarcopenia expression profiling
gds756	1	6	U133A	Colon cancer progression
gds760	2	29	U133A	T cell acute lymphoblastic leukemia and T cell lymphoblastic lymphoma comparison
gds761	1	2	U133A	Essential thrombocythemia expression profiling
gds785	5	15	U133A	CD4+ T cell differentiation (HG-133A)
gds810	3	31	U133A	Alzheimer's disease at various stage of severity
gds820	2	6	U133A	Breast cancer cell expression profiles (HG-U133A)
gds826	5	10	U133A	Erythroid differentiation of erythroleukemia cell line induced by hemin: time course
gds834	2	9	U133A	Sindbis virus-induced cell death
gds855	2	11	U133A	Transforming growth factor beta effect on CD34+ hematopoietic stem cells
gds858	4	19	U133A	Mucoid and motile P. aeruginosa infected lung epithelial cell comparison
gds860	1	4	U133A	Endothelin-1 effect on fibroblasts
gds885	1	7	U133A	Tumor cell response to topoisomerase poison camptothecin
gds901	3	12	U133A	Estrogen receptor alpha L540Q mutation effect on gene induction by estradiol: time course
gds906	1	8	U133A	Bladder smooth muscle cell response to mechanical stretch
gds914	3	24	U133A	Metabolic syndrome response to exercise intervention (HG-U133A)
gds916	1	9	U133A	Ewing family tumor histogenetic origin
gds940	1	4	U133A	Kaposi sarcoma-associated herpesvirus infection of primary human dermal endothelial cells
gds946	1	24	U133A	Familial combined hyperlipidemia
gds962	2	15	U133A	Peripheral blood mononuclear cells and the effect of exercise
gds987	1	41	U133A	Kidney transplant response to calcineurin inhibitor-free immunosuppression using sirolimus
gds992	1	6	U133A	Endoplasmic reticulum membrane-associated genes in breast cancer cell line MCF-7
gds999	1	34	U133A	Bronchoalveolar lavage cells of lung transplant recipients with acute rejection
gds1036	3	24	U133A	Microglial cell response to interferon-gamma: time course
gds1041	5	18	U133A	CREB, CREMalpha, CREMtau2alpha, ATF2, and ATF2-small overexpression effect on myometrial cells
gds1050	1	13	U133A	Valproic acid effect on theca cells (HG-U133A)
gds1062	1	27	U133A	Squamous cell carcinoma of the oral cavity with lymph node metastasis
gds1065	3	15	U133A	Mitochondrial encephalomyopathies associated with mitochondrial DNA mutations
gds1067	2	52	U133A	Plasma cell dyscrasias
gds1069	2	6	U133A	Homeobox gene HOXA5 induction: time course
