# Supplementary material for: Genome-wide prediction of transcriptional regulatory elements of human promoters using gene expression and promoter analysis data
Source: BMC Bioinformatics. 2006 Jul 4;7:330. doi: 10.1186/1471-2105-7-330 (PMC1586028; doi:10.1186/1471-2105-7-330)
Supplement: Additional File 2 — Number of predicted TFBSs at each overall matrix similarity cut-off value. [file 1471-2105-7-330-S2.xls]

## Sheet: cutoff
tfbs	70	72	74	76	78	80	82	84	86	88	90	92	94	96	98	99	100
AHR_01	14088	13136	11444	8982	5721	3328	1647	803	435	214	82	31	11	1	0	0	0
AHRARNT_01	14770	14763	14738	14585	13882	12551	11715	11281	10393	8238	5177	2382	533	95	7	1	0
AHRARNT_02	14006	13102	11057	8184	5346	3147	1687	825	385	158	66	19	6	4	0	0	0
AP1_C	14461	14461	14461	14461	14334	14177	13508	12803	9803	6990	4428	3292	3292	2564	2020	934	0
AP1_Q2	14775	14775	14775	14773	14759	14743	14725	14707	14628	14301	13013	9977	5376	1738	338	95	31
AP1_Q4	14775	14775	14774	14768	14756	14739	14658	14388	13771	12549	10058	6395	3581	1790	541	121	0
AP1_Q6	14775	14775	14775	14775	14775	14775	14772	14750	14530	13913	12724	9015	5466	3488	1600	514	0
AP1FJ_Q2	14775	14775	14775	14774	14759	14735	14726	14726	14722	14693	14472	13225	9005	3232	469	93	14
AP2_Q6	14774	14763	14739	14683	14571	14264	13756	13061	11901	10047	7633	4999	2635	939	282	89	16
AP4_01	14731	14611	14253	13486	12139	9955	7304	4667	2634	1356	628	254	84	22	1	1	0
AP4_Q5	14775	14775	14775	14775	14775	14775	14772	14748	14724	14554	14090	11241	7187	6196	1891	442	60
AP4_Q6	14775	14775	14775	14773	14761	14724	14673	14493	13437	11342	8286	7405	5848	3548	1179	825	137
ARNT_01	14775	14771	14670	14510	14367	13226	10434	8521	6849	4524	3148	2953	2572	1008	55	4	0
ARP1_01	14303	13349	11606	9329	6540	4158	2298	1326	570	284	109	39	14	6	1	1	0
ATF_01	14775	14775	14775	14754	14279	11608	8797	8296	8270	7825	5978	3726	2168	966	227	39	4
BARBIE_01	14775	14775	14766	14746	14706	14631	14324	13374	10820	6917	3281	1170	294	39	2	0	0
BRACH_01	2024	1091	546	248	115	45	17	5	1	1	1	1	0	0	0	0	0
BRN2_01	14618	14527	14413	14226	13675	12807	11911	10453	9029	8106	6333	3793	2387	1082	138	10	0
CAAT_01	14775	14775	14775	14775	14773	14762	14660	14172	12750	10364	7442	4626	2475	1241	425	187	0
CAAT_C	11890	9680	7127	4827	2959	1707	886	414	158	56	17	3	1	0	0	0	0
CAP_01	14775	14775	14775	14775	14775	14775	14775	14775	14775	14775	14775	14775	14775	14774	12474	3202	622
CDP_01	9864	8187	6137	4014	2599	1676	903	483	204	104	57	12	8	1	0	0	0
CDP_02	13299	12316	10830	9272	7580	5631	4186	3524	2961	1830	849	277	97	24	2	0	0
CDPCR1_01	14678	14610	14434	13886	13034	11488	9536	8055	5793	3417	1844	664	343	221	39	39	3
CDPCR3_01	11824	10285	8442	6324	4463	2941	1906	1133	640	351	152	71	28	10	1	0	0
CDPCR3HD_01	14755	14710	14686	14676	14627	14394	13546	11382	8793	7924	7585	6442	4069	1519	259	108	0
CDXA_01	14775	14775	14775	14775	14774	14773	14772	14766	14752	14672	14435	13530	11423	6297	2935	1736	0
CDXA_02	14774	14773	14770	14760	14750	14722	14660	14530	14193	13933	13148	11726	9965	7730	7730	4878	3299
CEBP_01	14775	14775	14775	14774	14774	14772	14768	14746	14639	14275	13170	10296	5578	1629	174	45	0
CEBP_C	14735	14695	14610	14459	14098	13187	11304	8445	5283	2629	1062	348	88	8	1	0	0
CEBP_Q2	14775	14775	14775	14775	14775	14774	14766	14717	14439	13726	11552	7681	3605	979	94	16	0
CEBPA_01	14775	14775	14775	14775	14775	14775	14765	14662	14417	13630	11091	7707	4486	1347	300	29	0
CEBPB_01	14775	14775	14765	14744	14714	14690	14678	14633	14544	14259	13447	10984	6367	1876	190	26	2
CEBPB_02	14775	14775	14773	14760	14697	14533	14138	13368	11536	8521	6416	4981	2955	834	71	13	0
CETS1P54_01	14775	14775	14775	14775	14774	14770	14766	14757	14717	14501	13491	10676	6865	3411	1383	294	41
CETS1P54_02	14775	14775	14775	14775	14775	14775	14775	14775	14775	14775	14774	14756	14107	8290	1833	369	0
CHOP_01	14746	14680	14534	14191	13523	12361	10505	7637	4994	3221	2084	927	393	123	21	5	0
CLOX_01	13023	11462	10210	8759	7144	5829	4723	3493	2168	1294	639	231	65	10	1	0	0
CMYB_01	14775	14775	14774	14773	14771	14771	14771	14767	14726	13889	11497	11204	11204	8401	3422	1907	235
COMP1_01	13174	10751	7675	4680	2557	1266	505	193	73	26	9	5	0	0	0	0	0
COUP_01	14347	13637	12029	10063	7872	5694	3769	2371	1473	852	467	214	92	42	8	1	0
CP2_01	14772	14766	14745	14671	14506	14032	12660	10475	8002	5605	3428	1925	888	511	170	69	69
CREB_01	14631	14309	13946	13946	13821	12801	11378	8391	3826	2892	2892	2892	1896	1535	676	541	541
CREB_02	14774	14772	14767	14752	14565	13827	12144	9438	7333	6142	4967	3418	1981	1107	441	147	0
CREB_Q2	14774	14773	14762	14628	13726	11793	9364	7746	6223	4503	3010	1698	739	186	45	9	0
CREB_Q4	14775	14775	14770	14655	13850	11962	10238	8419	6982	5450	3763	2279	1273	639	338	142	3
CREBP1_01	13159	12238	10821	9036	7927	7339	4256	2731	2448	1750	438	217	72	72	72	72	72
CREBP1_Q2	14769	14676	14288	13127	11034	8356	6136	4306	3123	2208	1486	987	564	291	58	7	0
CREBP1CJUN_01	14495	14324	13878	11876	8245	8245	8245	7749	5929	5412	1007	1007	1007	1007	694	694	694
CREL_01	14775	14772	14770	14767	14755	14613	13890	11502	9009	8047	7680	6650	4766	2377	746	246	51
DELTAEF1_01	14775	14775	14775	14775	14775	14772	14768	14750	14583	14232	14105	14098	13631	9616	2523	555	23
E2_01	14679	14590	14277	13362	12235	9752	7045	4929	3481	2588	1485	829	366	57	2	0	0
E2_Q6	14767	14707	14556	13948	13052	12000	8794	5540	4378	2764	1288	811	380	73	2	0	0
E2F_01	13024	11203	8629	5917	3489	1995	1059	549	287	142	70	35	19	4	2	0	0
E2F_02	14671	14608	14362	13059	11127	10672	8015	7584	4037	3693	2464	1746	793	473	473	473	0
E2F_Q6	12339	11423	10414	8997	6745	4788	3094	2165	1207	530	265	153	93	23	8	2	2
E47_01	14773	14767	14754	14678	14385	13872	13062	11883	10224	8479	6202	3763	1809	681	121	26	0
E47_02	14775	14770	14744	14675	14446	13877	12758	11484	10142	8008	5509	2743	869	219	28	3	0
E4BP4_01	13411	12217	10671	9270	8239	7402	6053	4370	2729	1651	1274	905	607	380	120	35	0
EGR1_01	14206	13642	12785	11682	9807	8188	5746	4009	2217	935	556	198	72	36	13	2	0
EGR2_01	13994	13439	12368	11058	9531	7510	5393	3830	2369	1292	700	368	184	59	36	35	0
EGR3_01	11650	10597	9693	7890	6381	5040	3798	2807	1840	1298	717	431	232	86	34	9	1
ELK1_01	14765	14738	14628	14205	13000	11177	8446	5627	3231	1691	777	430	153	61	6	1	0
ELK1_02	14775	14775	14775	14775	14775	14774	14771	14738	14325	12742	9959	7132	4581	2367	558	109	0
ER_Q6	14775	14775	14773	14719	14155	13185	12577	11550	9205	5824	2615	626	106	10	0	0	0
EVI1_01	6248	4500	2979	2068	1294	843	431	277	144	100	13	5	0	0	0	0	0
EVI1_02	14559	14273	13642	12664	10704	8790	6661	4510	3151	2244	879	429	180	81	32	10	0
EVI1_03	12624	10833	8641	7497	6006	3914	1594	983	874	521	141	36	18	11	1	1	0
EVI1_04	12756	11467	9656	7212	4856	3005	1664	894	459	156	70	28	6	4	1	1	1
EVI1_05	13729	12526	11278	9827	6723	5531	3438	1649	1285	972	238	201	85	11	11	11	0
EVI1_06	14374	14073	12825	10455	8074	6772	6521	3902	3364	819	819	344	344	194	123	123	123
GATA_C	14775	14774	14770	14745	14588	14207	13716	13656	13600	13170	12118	10436	6733	3133	1068	236	0
GATA1_01	14775	14775	14775	14775	14775	14775	14775	14775	14775	14775	14775	14775	14775	14660	8764	2832	35
GATA1_02	14775	14775	14775	14634	13815	13647	13647	13647	13647	13626	13236	11463	7224	2350	283	50	0
GATA1_03	14775	14775	14775	14746	14597	13657	13657	13657	13657	13638	13148	11892	10449	6954	3498	1914	0
GATA1_04	14775	14775	14773	14668	14010	13651	13651	13651	13631	13403	12923	11391	8774	4248	672	186	0
GATA2_01	14775	14775	14775	14775	14775	14775	14775	14775	14775	14775	14775	14775	14771	13576	3446	616	25
GATA3_01	14775	14775	14775	14775	14775	14775	14775	14775	14775	14775	14761	14587	12889	6408	1522	566	0
GC_01	14771	14758	14741	14685	14597	14438	14124	13563	12751	11358	9485	7340	4937	2986	1394	429	13
GFI1_01	14775	14775	14753	14660	14560	14538	14538	14532	14415	14121	13320	10507	6391	2411	602	129	0
GR_Q6	14775	14775	14775	14775	14774	14764	14724	14532	13833	11725	7717	3282	746	77	0	0	0
GRE_C	13978	13187	11964	10103	7943	5713	3706	2190	1177	538	249	95	28	6	0	0	0
HEN1_01	14113	13311	11838	10068	7612	5493	3512	2022	1251	573	242	126	28	10	2	0	0
HEN1_02	13867	12835	11251	9001	6626	4502	2895	1720	926	450	207	84	19	1	0	0	0
HFH1_01	14479	14221	13753	12980	11931	10534	8542	6653	4270	2901	1942	1174	609	213	63	43	0
HFH2_01	14695	14630	14499	14297	13985	13492	12716	11723	10404	8006	5846	3055	1426	514	121	43	6
HNF1_01	13414	12558	11263	9441	7436	5415	3721	2378	1464	809	436	225	74	15	0	0	0
HNF1_C	11356	9913	8133	5722	4005	2544	1513	806	404	170	73	21	6	1	0	0	0
HNF3B_01	14769	14757	14731	14693	14604	14411	14080	13441	12037	10060	7549	4727	2293	927	351	93	0
HNF4_01	14775	14758	14674	14288	13220	11228	8586	5889	3793	2231	1216	634	275	105	16	8	0
HOX13_01	13278	11243	8276	5393	3186	1636	782	292	99	30	4	0	0	0	0	0	0
HSF1_01	14775	14775	14775	14775	14773	14772	14764	14713	14415	13334	10832	6223	3185	1769	408	42	0
HSF2_01	14775	14775	14775	14775	14775	14774	14770	14768	14661	13827	12097	11162	8253	4268	1868	590	24
IK1_01	14775	14775	14775	14775	14770	14716	14548	14385	14127	13029	10379	5794	2037	426	44	5	0
IK2_01	14775	14775	14775	14775	14775	14775	14775	14774	14773	14773	14770	14689	13521	8238	923	142	2
IK3_01	14775	14772	14753	14667	14206	12736	10286	7354	4539	2411	1079	411	126	32	7	6	0
IRF1_01	14177	13884	13543	12948	12061	10600	8722	6977	4596	2851	1481	690	250	60	10	1	0
IRF2_01	14432	13943	13084	11918	10345	8359	5813	3877	2332	1366	803	478	238	81	15	4	0
ISRE_01	14276	13662	12362	10536	8510	6674	4644	2757	1469	802	505	328	161	46	7	1	0
LYF1_01	14775	14775	14774	14770	14728	14591	14256	13168	11631	9134	7266	5856	3808	3347	2995	2712	2712
MAX_01	14533	14449	14449	14329	13593	10877	6395	4014	2960	2960	2841	2158	1141	328	71	13	0
MEF2_01	8506	6487	4623	2876	1675	919	507	247	105	46	20	12	6	3	1	1	0
MEF2_02	13195	12393	11250	10028	8938	7216	4921	3660	3120	1267	346	170	120	59	3	0	0
MEF2_03	12092	11145	10034	8844	7402	5801	4512	3496	2841	2263	383	195	124	56	3	0	0
MEF2_04	6831	5154	3763	2838	2242	968	275	138	48	15	9	3	1	0	0	0	0
MYB_Q6	14775	14775	14775	14775	14775	14775	14775	14775	14774	14774	14766	14624	12945	6470	1814	366	0
MYCMAX_01	14409	14084	13153	11096	8495	5389	4026	2746	2223	1490	917	342	121	25	8	5	0
MYCMAX_02	14775	14775	14773	14754	14676	14525	13977	12344	10202	6942	4497	2522	1257	669	122	15	0
MYOD_01	14775	14771	14762	14699	14556	14227	13630	12628	10938	8949	5909	3075	1435	514	93	28	28
MYOD_Q6	14775	14775	14775	14765	14745	14460	14107	14068	13965	13874	13202	11582	10482	8547	4001	1022	85
MZF1_01	14775	14775	14775	14775	14775	14775	14766	14620	14273	14273	14273	14273	14273	13649	9962	4025	1291
MZF1_02	14775	14773	14770	14760	14697	14480	13963	12866	10793	8034	5586	3561	1833	699	191	52	0
NF1_01	7289	4220	2169	964	415	141	46	14	3	1	0	0	0	0	0	0	0
NF1_Q6	14775	14775	14775	14775	14775	14775	14775	14768	14608	13846	13149	11318	5865	1082	45	1	0
NFE2_01	14708	14522	14140	13324	11857	9779	7797	6248	3361	2209	1082	546	343	159	84	39	0
NFKAPPAB_01	14741	14701	14588	14414	14085	13390	12274	9918	7883	5832	3802	2445	1218	632	256	92	63
NFKAPPAB50_01	14256	13745	12870	11809	11034	8942	6444	4199	3031	2646	1634	917	192	192	108	58	0
NFKAPPAB65_01	14718	14606	14398	13994	13038	11862	10566	8531	6163	4961	3627	2332	1615	952	360	63	63
NFKB_C	14567	14182	13540	12281	10677	8825	6559	4768	3082	1915	1269	828	416	204	65	23	0
NFKB_Q6	14768	14711	14455	13858	12682	11104	8791	6516	4116	2649	1508	856	378	189	36	32	1
NFY_C	13995	13403	12597	11576	9593	7180	4755	3043	2128	1736	1327	848	476	164	28	9	0
NFY_Q6	14775	14774	14773	14769	14751	14605	14052	12782	11341	9803	8121	5755	3053	1137	189	25	8
NGFIC_01	13961	13461	12825	12058	10979	9387	7457	5154	3147	1571	758	388	186	62	7	4	3
NKX25_01	14775	14775	14775	14740	14717	14666	14270	13946	13869	13299	10550	9871	6098	3875	3875	2402	2402
NKX25_02	14688	14630	14363	14219	13817	12993	12161	10187	9341	6868	4982	3405	2419	1284	298	298	298
NMYC_01	14773	14773	14724	14588	14462	14261	12577	10199	10083	8881	4404	2970	2960	2939	1204	144	0
NRF2_01	14775	14774	14767	14747	14659	14314	13492	12067	9417	6484	5191	3630	2161	647	339	320	43
NRSF_01	3233	2060	1295	757	415	247	151	86	61	52	34	26	17	6	3	1	0
OCT_C	13210	12223	10890	9410	7753	5805	4028	3057	2239	1292	699	379	294	139	47	9	0
OCT1_01	11306	9959	8560	7538	5973	4108	3166	2410	1997	1199	466	358	275	254	106	30	0
OCT1_02	14680	14483	14272	13915	13000	11482	10198	8428	6070	5245	3749	1691	1115	735	208	131	0
OCT1_03	14774	14774	14774	14774	14760	14760	14753	14713	14603	14353	14090	13418	12471	9463	6917	3515	0
OCT1_04	14698	14639	14505	14212	13825	13146	12476	11566	9709	8431	6131	4237	2306	889	330	122	0
OCT1_05	13239	12492	11477	10145	8679	7118	5447	3924	2571	1567	919	455	179	43	11	2	1
OCT1_06	14742	14723	14707	14688	14619	14464	14100	13332	11944	9148	5930	3126	1244	275	35	2	0
OCT1_07	13639	12989	11929	10228	8735	7194	5346	3725	2831	1296	866	520	269	114	99	31	5
OCT1_Q6	14620	14484	14194	13762	12837	11397	9380	7029	4870	3045	1866	955	450	272	79	18	0
P300_01	14775	14775	14775	14775	14775	14775	14771	14770	14764	14739	14569	13940	12089	6536	1640	561	2
P53_01	1068	511	248	112	46	13	8	2	1	0	0	0	0	0	0	0	0
PADS_C	14775	14775	14769	14752	14620	14376	13758	12594	11298	9868	7606	4512	3218	989	456	332	201
PAX2_01	14775	14775	14774	14762	14664	14095	12342	9221	5011	2455	929	265	78	12	2	0	0
PAX5_01	14726	14545	13927	12355	9486	6051	3091	1331	469	115	27	3	1	0	0	0	0
PAX5_02	11089	9048	6194	3676	1746	680	243	74	27	8	4	0	0	0	0	0	0
PAX6_01	10887	8895	6152	4298	2823	1698	946	517	272	128	44	15	7	1	1	0	0
PBX1_01	14611	14535	14361	14197	13872	13203	12541	11550	10356	8916	5915	3723	1694	651	210	102	102
PBX1_02	11814	10128	8385	6805	5340	3795	2470	1480	1073	775	448	143	102	102	43	9	0
POLY_C	12809	12064	10972	9471	7652	5812	4235	2780	1675	936	450	241	111	20	1	0	0
PPARA_01	5504	3623	2181	1206	654	311	161	62	28	10	6	2	1	0	0	0	0
RORA1_01	14775	14775	14770	14733	14549	13812	12069	10277	8902	7764	6048	4329	1864	562	63	6	0
RORA2_01	14477	14141	13442	11925	10150	8108	5337	3776	2397	1277	721	443	236	137	58	16	0
RREB1_01	14609	14248	13381	11917	9996	7575	5122	3205	1841	897	396	160	64	16	3	0	0
RSRFC4_01	11778	10748	9482	8114	6649	5250	4084	3193	1098	577	273	165	97	26	3	0	0
S8_01	14720	14720	14720	14564	14523	13744	13744	13179	12892	10856	10836	10836	10836	8097	5664	3822	19
SEF1_C	3814	2308	1312	663	348	159	63	25	9	1	1	0	0	0	0	0	0
SOX5_01	14744	14205	14167	14167	14167	14167	14167	12028	8053	4897	4897	4897	4897	4897	4638	1650	19
SP1_01	14775	14775	14775	14775	14772	14745	14699	14587	14299	13739	12674	10444	7517	4556	687	687	0
SP1_Q6	14752	14716	14672	14607	14492	14276	13961	13423	12606	11450	10128	8240	6404	4412	2294	1131	0
SREBP1_01	14705	14578	14345	13082	12373	10736	9020	8033	5595	4617	3494	2441	1381	156	102	84	24
SREBP1_02	14218	14218	13487	10818	8547	5278	5278	3649	1910	1179	276	276	245	71	40	14	14
SRF_01	2734	1777	1109	668	397	223	128	70	42	22	12	6	4	1	1	1	0
SRF_C	13611	12352	10550	8155	5766	3959	2550	1410	759	426	199	82	43	17	8	5	0
SRF_Q6	14729	14521	13969	13017	11423	9172	6319	4458	3270	1822	891	385	204	104	21	4	0
SRY_01	14775	14775	14775	14774	14773	14769	14752	14712	14567	14348	13912	12606	11370	7763	4982	4982	0
SRY_02	14774	14768	14744	14704	14636	14504	14258	13842	13070	11914	9642	7251	4526	1306	258	45	0
STAT_01	14753	14717	14642	14491	14263	13638	12475	10138	8455	6585	5342	3623	2400	1495	630	170	0
STAT1_01	12907	11312	9276	7155	5252	3559	2119	1191	684	403	237	110	42	8	0	0	0
STAT3_01	10303	7872	5570	3677	2248	1302	692	362	173	91	27	13	3	0	0	0	0
T3R_01	14764	14658	14277	13629	12760	10951	8091	5375	3529	2797	2336	958	398	133	16	2	0
TAL1ALPHAE47_01	14763	14723	14581	14249	13506	12010	9706	7448	5078	3137	1691	858	362	106	12	0	0
TAL1BETAE47_01	14763	14703	14536	14152	13376	12041	9756	7666	5366	3337	1829	891	359	97	12	0	0
TAL1BETAITF2_01	14729	14622	14181	13031	11121	8880	7000	4954	3296	2029	1033	502	197	45	12	3	0
TATA_01	14535	14411	14250	13999	13605	13228	12581	11363	9588	7409	5764	4646	2996	1197	160	27	0
TATA_C	14183	14095	13919	13799	13600	12743	12305	11360	9958	7577	6149	4607	2538	762	762	407	46
TAXCREB_01	13016	11668	10137	8605	7004	5363	3602	2419	1273	718	421	218	65	11	0	0	0
TAXCREB_02	7542	5017	2981	1529	809	437	217	92	32	16	8	3	1	0	0	0	0
TH1E47_01	14775	14775	14775	14775	14775	14741	14511	13985	13006	10689	6928	3137	877	130	3	0	0
TST1_01	14760	14738	14687	14539	14166	13446	12100	9756	7230	4214	2390	1015	322	136	22	10	0
USF_01	14499	14450	14450	14450	14450	14428	14171	10300	2960	2960	2960	2960	2960	2960	2593	977	0
USF_02	14774	14773	14773	14764	14229	14171	14028	13217	13128	13128	12764	9703	2975	2960	2249	941	0
USF_C	14774	14735	14456	14456	14456	14177	14177	14177	14177	13712	13139	11586	2970	2970	2970	2970	0
USF_Q6	14775	14775	14775	14775	14773	14766	14749	14671	14232	12727	9683	5564	2678	1116	327	243	0
VBP_01	14775	14775	14775	14774	14774	14771	14752	14715	14473	13451	13305	12567	10559	5553	4733	1335	0
VJUN_01	10487	8065	5403	4009	2426	1747	1140	731	503	244	145	90	20	12	1	0	0
VMAF_01	14573	14013	12721	10725	7486	5002	3047	1733	919	414	153	59	17	2	0	0	0
VMYB_01	14774	14771	14767	14751	14738	14714	14661	14389	13428	11290	7904	4233	1567	380	78	17	9
VMYB_02	14761	14758	14750	14741	14712	14378	13827	13113	10138	8259	7909	6385	4093	3469	1601	380	32
XBP1_01	14773	14670	13964	12378	10733	9345	7761	5906	3726	1820	719	197	45	5	1	0	0
YY1_01	14775	14775	14775	14775	14775	14772	14769	14756	14595	13912	12879	11000	6048	1367	45	1	0
YY1_02	14769	14717	14438	13633	11785	9262	6555	3999	2361	1245	636	259	100	24	8	0	0
ZID_01	14770	14752	14671	14325	13376	11379	8442	5774	3408	1861	921	307	114	19	4	3	0
