# Supplementary material for: Genome-wide prediction of transcriptional regulatory elements of human promoters using gene expression and promoter analysis data
Source: BMC Bioinformatics. 2006 Jul 4;7:330. doi: 10.1186/1471-2105-7-330 (PMC1586028; doi:10.1186/1471-2105-7-330)
Supplement: Additional File 3 — List of genes that are highly correlated with V$NFKAPPAB65_01. [file 1471-2105-7-330-S3.xls]

## Sheet: Supplementary_Table_3
symbol	correlation coefficient	p-value	q-value			Name
CXCL3	0.854	0	0	Chemokine (C-X-C motif) ligand 3
CXCL1	0.85	0	0	Chemokine (C-X-C motif) ligand 1
CCL20	0.816	0	0	Chemokine (C-C motif) ligand 20
IL8	0.816	0	0	Interleukin 8
CXCL2	0.806	0	0	Chemokine (C-X-C motif) ligand 2
ICAM1	0.806	0	0	Intercellular adhesion molecule 1 (CD54)
TNFAIP3	0.804	0	0	Tumor necrosis factor, alpha-induced protein 3
NFKBIA	0.783	0	0	Nuclear factor of kappa light polypeptide gene enhancer in B-cells inhibitor, alpha
TNIP1	0.777	0	0	TNFAIP3 interacting protein 1
BIRC3	0.77	0	0	Baculoviral IAP repeat-containing 3
CXCL5	0.752	0	0	Chemokine (C-X-C motif) ligand 5
NFKB2	0.742	0	0	Nuclear factor of kappa light polypeptide gene enhancer in B-cells 2 (p49/p100)
NFKB1	0.734	0	0	Nuclear factor of kappa light polypeptide gene enhancer in B-cells 1 (p105)
TNFAIP2	0.707	0	0	Tumor necrosis factor, alpha-induced protein 2
RELB	0.701	0	0	V-rel reticuloendotheliosis viral oncogene homolog B
BCL2A1	0.7	0	0	BCL2-related protein A1
NFKBIE	0.698	0	0	Nuclear factor of kappa light polypeptide gene enhancer in B-cells inhibitor, epsilon
CCL2	0.695	0	0	Chemokine (C-C motif) ligand 2
IL6	0.685	0	0	Interleukin 6 (interferon, beta 2)
IFNAR2	0.685	0	0	Interferon (alpha, beta and omega) receptor 2
MAP3K8	0.666	0	0	Mitogen-activated protein kinase kinase kinase 8
MSC	0.649	2.22e-16	5.21e-13	Musculin (activated B-cell factor-1)
SERPINB8	0.636	6.66e-16	1.31e-12	Serpin peptidase inhibitor, clade B (ovalbumin), member 8
EHD1	0.631	1.33e-15	2.32e-12	EH-domain containing 1
PNRC1	0.622	4.66e-15	6.17e-12	Proline-rich nuclear receptor coactivator 1
SDC4	0.618	7.55e-15	9.02e-12	Syndecan 4 (amphiglycan, ryudocan)
IFNGR2	0.615	1.15e-14	1.27e-11	Interferon gamma receptor 2 (interferon gamma transducer 1)
EFNA1	0.605	4.11e-14	3.41e-11	Ephrin-A1
IRF1	0.604	4.44e-14	3.64e-11	Interferon regulatory factor 1
IER3	0.596	1.22e-13	8.05e-11	Immediate early response 3
SOD2	0.595	1.33e-13	8.61e-11	Superoxide dismutase 2, mitochondrial
BID	0.594	1.4e-13	8.99e-11	BH3 interacting domain death agonist
CXCL6	0.591	2.1e-13	1.22e-10	Chemokine (C-X-C motif) ligand 6
STX4A	0.57	2.27e-12	7.93e-10	Syntaxin 4A (placental)
CBFA2T3	0.565	3.76e-12	1.18e-09	Core-binding factor, runt domain, alpha subunit 2; translocated to, 3
ADORA2A	0.563	4.51e-12	1.35e-09	Adenosine A2a receptor
DSCR1	0.562	4.93e-12	1.46e-09	Down syndrome critical region gene 1
TRAF1	0.561	5.58e-12	1.61e-09	TNF receptor-associated factor 1
PLK2	0.56	6.61e-12	1.84e-09	Polo-like kinase 2 (Drosophila)
NAV3	0.558	7.81e-12	2.11e-09	Ribosomal protein S16 family protein
IL1B	0.554	1.15e-11	2.89e-09	Interleukin 1, beta
TNFAIP8	0.553	1.31e-11	3.2e-09	Tumor necrosis factor, alpha-induced protein 8
SNAPC1	0.553	1.32e-11	3.22e-09	Small nuclear RNA activating complex, polypeptide 1, 43kDa
CXorf6	0.552	1.44e-11	3.45e-09	Chromosome X open reading frame 6
PTGS2	0.549	1.91e-11	4.33e-09	Prostaglandin-endoperoxide synthase 2
